# Supplementary material for: SNP by SNP by environment interaction network of alcoholism
Source: BMC Syst Biol. 2017 Mar 14;11(Suppl 3):19. doi: 10.1186/s12918-017-0403-7 (PMC5374593; doi:10.1186/s12918-017-0403-7)
Supplement: Supplementary file 1 — Supplementary Notes: The first section in this file provides the evidence for functional ties between some of the implicated genes/pathways and alcoholism. The second section in this file details the maximum likelihood estimate of the conditional mutual information. (DOCX 170 kb) [file 12918_2017_403_MOESM1_ESM.docx]

## Sheet: Sheet1
Supplementary Table 1: List of SNPs with CMH test p-value < 0.0005
CHR	SNP	UNADJ
10	rs2039617	1.21e-07
3	rs1318937	2.967e-07
10	rs12255122	4.422e-07
6	rs17427389	8.996e-07
3	rs3773471	1.479e-06
3	rs8225	1.974e-06
1	rs1039630	2.787e-06
11	rs10893366	2.843e-06
1	rs4478858	3.086e-06
14	rs2526919	3.09e-06
1	rs4949400	3.361e-06
1	rs4949402	3.512e-06
1	rs2275435	3.705e-06
3	rs2700648	4.034e-06
3	rs2200019	5.282e-06
16	rs17572451	6.493e-06
2	rs9636231	9.603e-06
5	rs1363605	1.096e-05
6	rs2020202	1.13e-05
5	rs2174416	1.165e-05
12	rs4883216	1.223e-05
5	rs13175143	1.236e-05
7	rs2721354	1.269e-05
8	rs16936012	1.297e-05
7	rs2525709	1.344e-05
6	rs1570989	1.402e-05
9	rs4743196	1.408e-05
9	rs7868451	1.464e-05
11	rs1386449	1.55e-05
11	rs6483362	1.57e-05
11	rs750338	1.594e-05
13	rs594413	1.936e-05
12	rs10743732	1.993e-05
3	rs2700586	2.113e-05
7	rs2721364	2.121e-05
7	rs2721341	2.139e-05
12	rs7136989	2.226e-05
1	rs2936032	2.29e-05
15	rs3910705	2.298e-05
10	rs1556745	2.402e-05
2	rs6728076	2.493e-05
3	rs13086529	2.498e-05
2	rs10803574	2.517e-05
10	rs10509698	2.523e-05
6	rs12528341	2.642e-05
13	rs12184642	2.672e-05
7	rs728115	2.737e-05
3	rs6442216	2.849e-05
3	rs2700667	2.862e-05
17	rs11870068	2.91e-05
17	rs4318264	2.976e-05
1	rs17130397	2.995e-05
20	rs6028335	3.13e-05
25	rs6619062	3.155e-05
1	rs2227198	3.211e-05
10	rs7081972	3.328e-05
1	rs12755409	3.374e-05
7	rs1859318	3.443e-05
2	rs1897339	3.53e-05
3	rs2169318	3.549e-05
17	rs8065843	3.552e-05
2	rs1567230	3.644e-05
8	rs10957495	3.715e-05
1	rs9425592	3.742e-05
21	rs2828518	3.774e-05
9	rs16911180	3.781e-05
1	rs11583322	3.855e-05
1	rs16854429	3.877e-05
19	rs2290650	3.928e-05
11	rs34146665	3.978e-05
15	rs4312267	4.033e-05
11	rs10893365	4.247e-05
11	rs1426153	4.396e-05
3	rs17479823	4.427e-05
17	rs7211282	4.427e-05
14	rs1383780	4.436e-05
4	rs7438704	4.457e-05
1	rs2301453	4.621e-05
7	rs745167	4.658e-05
3	rs6780133	4.753e-05
9	rs7853442	4.856e-05
3	rs430353	4.929e-05
2	rs12464563	5.022e-05
2	rs11691666	5.147e-05
1	rs901146	5.203e-05
5	rs7714366	5.302e-05
6	rs506879	5.332e-05
10	rs647441	5.339e-05
3	rs1481544	5.546e-05
2	rs1505846	5.745e-05
8	rs7836119	5.848e-05
1	rs347026	5.864e-05
8	rs10955688	5.869e-05
8	rs2357041	5.886e-05
14	rs10137082	5.999e-05
1	rs1011731	6.081e-05
17	rs7223813	6.086e-05
9	rs2210980	6.228e-05
10	rs11004384	6.236e-05
10	rs2480538	6.367e-05
7	rs10224675	6.785e-05
11	rs7944287	6.79e-05
3	rs9882028	6.833e-05
1	rs9425291	6.839e-05
9	rs11142845	6.95e-05
7	rs3823859	7.103e-05
11	rs302665	7.12e-05
9	rs7859765	7.235e-05
1	rs2486256	7.251e-05
18	rs10164267	7.316e-05
17	rs7216064	7.325e-05
12	rs11061622	7.477e-05
5	rs4866655	7.488e-05
17	rs8078543	7.538e-05
15	rs3809549	7.582e-05
20	rs2050226	7.624e-05
9	rs929963	7.649e-05
9	rs7035064	7.674e-05
17	rs893218	7.701e-05
9	rs10818743	7.777e-05
13	rs12584822	7.827e-05
9	rs2498437	8.084e-05
1	rs714515	8.179e-05
2	rs1869324	8.207e-05
6	rs13215765	8.21e-05
17	rs4791212	8.385e-05
2	rs10190178	8.385e-05
3	rs9861463	8.514e-05
6	rs7757187	8.605e-05
10	rs17111260	8.721e-05
10	rs11259056	8.761e-05
13	rs1998610	8.927e-05
3	rs6798863	8.943e-05
3	rs7635405	9.013e-05
4	rs429969	9.037e-05
17	rs12449442	9.061e-05
3	rs2035663	9.326e-05
16	rs9302534	9.477e-05
3	rs6766250	9.527e-05
6	rs10807344	9.558e-05
7	rs11978741	9.637e-05
4	rs1043853	9.712e-05
11	rs633687	9.809e-05
2	rs1098646	9.864e-05
23	rs17332162	9.92e-05
15	rs4886702	0.000102
12	rs3803061	0.0001022
12	rs408809	0.0001033
5	rs9291928	0.0001036
15	rs11632813	0.000105
7	rs2074577	0.0001053
10	rs284642	0.0001059
10	rs284643	0.0001071
11	rs10894628	0.0001071
4	rs7683508	0.0001073
9	rs995213	0.0001089
1	rs528629	0.0001096
4	rs411261	0.00011
15	rs12324230	0.0001108
22	rs4821670	0.0001117
23	rs2699995	0.0001118
9	rs10761051	0.0001124
6	rs1744519	0.0001129
6	rs9402089	0.0001131
7	rs2721343	0.0001142
9	rs7850895	0.0001143
5	rs174006	0.0001161
10	rs4917721	0.0001182
12	rs35666	0.0001188
1	rs4615888	0.0001226
15	rs4886718	0.0001232
5	rs4703597	0.0001239
15	rs6495174	0.0001246
10	rs10509702	0.0001248
6	rs6933676	0.0001254
3	rs9838604	0.0001269
1	rs6683781	0.0001278
7	rs17142876	0.0001279
6	rs12528857	0.0001303
3	rs433303	0.0001305
2	rs1896284	0.0001309
1	rs1360679	0.0001315
4	rs2611215	0.0001319
17	rs6504555	0.0001321
2	rs4675317	0.0001323
19	rs1004165	0.0001324
20	rs4811713	0.000133
11	rs11607363	0.0001333
7	rs2040762	0.0001336
3	rs999516	0.0001362
5	rs930076	0.0001362
14	rs10129329	0.0001366
15	rs11072552	0.0001366
10	rs11006280	0.0001367
7	rs3800913	0.0001388
11	rs2053116	0.0001392
10	rs10509705	0.0001393
11	rs7941731	0.0001405
12	rs432569	0.0001405
2	rs1955152	0.0001426
15	rs11856344	0.0001444
2	rs6749316	0.0001456
17	rs8075604	0.0001457
4	rs4689307	0.0001468
11	rs12284164	0.0001479
15	rs9672254	0.0001485
15	rs11857349	0.0001491
3	rs904827	0.0001494
9	rs10965400	0.000152
15	rs11629808	0.000153
18	rs9947485	0.0001544
6	rs2675723	0.0001547
4	rs10484210	0.0001547
25	rs35873010	0.0001555
14	rs10130470	0.0001558
17	rs8071463	0.000156
16	rs4985065	0.0001579
1	rs17028719	0.0001585
2	rs13402895	0.0001588
11	rs8018	0.0001588
6	rs9379120	0.0001612
18	rs1458866	0.0001613
9	rs2183826	0.0001615
2	rs2117742	0.0001619
12	rs7294678	0.0001634
15	rs11632105	0.0001636
6	rs1415484	0.0001653
3	rs1456095	0.0001656
16	rs4786033	0.0001683
1	rs10802023	0.0001688
9	rs13298262	0.000169
11	rs11602925	0.000169
1	rs4261154	0.0001695
11	rs4382897	0.0001696
10	rs7095121	0.0001715
12	rs10851011	0.0001716
18	rs1370911	0.0001719
3	rs17079910	0.0001733
15	rs4886705	0.0001734
18	rs17083486	0.0001739
2	rs3922490	0.0001742
2	rs2222282	0.0001746
4	rs7690296	0.0001753
2	rs7562411	0.0001753
12	rs7303345	0.0001759
3	rs4858867	0.0001764
9	rs10126008	0.0001771
5	rs6874263	0.0001811
3	rs7622037	0.0001812
1	rs4916263	0.0001813
20	rs6139415	0.0001833
4	rs13434731	0.0001838
20	rs6103672	0.0001842
21	rs2838986	0.0001844
10	rs10764366	0.0001849
5	rs2964100	0.0001855
15	rs4886704	0.0001868
9	rs7032927	0.0001878
9	rs2222490	0.0001879
10	rs2077218	0.0001881
21	rs2836630	0.000189
12	rs10431397	0.0001891
10	rs649364	0.0001899
1	rs1165238	0.0001902
23	rs5931118	0.0001902
7	rs7782412	0.0001911
4	rs879905	0.0001914
16	rs8057717	0.0001915
14	rs2296153	0.0001916
3	rs4684746	0.0001925
1	rs1474747	0.0001933
5	rs10477391	0.0001953
15	rs7182283	0.0001965
7	rs2527188	0.0001972
20	rs11696207	0.0001979
15	rs6495176	0.0001993
12	rs1239905	0.0002006
9	rs10733333	0.0002011
17	rs1512852	0.0002012
18	rs9961609	0.0002054
9	rs13289190	0.0002058
4	rs1665831	0.0002062
20	rs726739	0.0002068
19	rs8102455	0.0002068
12	rs10876740	0.0002071
20	rs13038306	0.0002075
3	rs1881363	0.0002079
15	rs6495181	0.0002081
6	rs9365641	0.0002084
2	rs12612135	0.0002093
2	rs1533657	0.0002095
9	rs12683003	0.000211
15	rs4886706	0.0002115
2	rs11678481	0.0002123
5	rs769334	0.0002133
16	rs8058903	0.0002134
25	rs35889789	0.0002135
15	rs2087708	0.0002157
12	rs11047951	0.0002173
12	rs11064111	0.0002175
7	rs1179620	0.0002178
6	rs9294331	0.0002178
7	rs6466761	0.0002179
14	rs10143714	0.0002195
9	rs10511426	0.0002211
15	rs4430707	0.0002214
4	rs6833014	0.0002237
17	rs17836818	0.0002244
12	rs1129728	0.0002245
6	rs12195701	0.0002245
2	rs1865590	0.0002245
4	rs392187	0.000225
1	rs2269650	0.0002253
4	rs951613	0.0002254
10	rs12765160	0.0002278
5	rs11953659	0.000231
1	rs483462	0.000235
9	rs3739526	0.0002354
9	rs1556152	0.0002378
1	rs6702129	0.0002381
7	rs7781985	0.0002383
17	rs12947658	0.000239
8	rs4075284	0.0002403
12	rs4572194	0.0002423
4	rs729699	0.0002428
21	rs9981696	0.0002432
3	rs1515595	0.0002433
16	rs11866636	0.000244
17	rs9897982	0.0002448
9	rs10121454	0.0002455
11	rs11220015	0.0002474
15	rs8033552	0.0002484
3	rs9823267	0.0002499
7	rs10239799	0.0002506
6	rs2286453	0.000252
10	rs517770	0.0002521
5	rs11747930	0.0002521
11	rs10840427	0.0002528
2	rs2339853	0.0002534
2	rs1202281	0.0002539
3	rs2938279	0.0002552
5	rs6898783	0.0002561
5	rs10514959	0.0002565
21	rs9305414	0.0002569
16	rs4889169	0.0002576
1	rs10752944	0.0002608
5	rs452223	0.0002613
1	rs925079	0.0002615
1	rs2274625	0.0002615
3	rs735659	0.0002622
17	rs6504548	0.000263
3	rs6787288	0.0002639
6	rs12662218	0.0002648
3	rs9851563	0.0002654
15	rs12906197	0.0002657
5	rs314137	0.0002666
15	rs9806241	0.0002666
14	rs9652393	0.0002666
10	rs10903680	0.0002681
1	rs12026494	0.0002696
15	rs10851882	0.0002705
10	rs516321	0.0002726
1	rs6701037	0.0002737
1	rs2274623	0.000274
13	rs9583352	0.0002751
5	rs7717984	0.0002757
10	rs7099255	0.0002769
12	rs3825219	0.0002771
4	rs6847734	0.0002782
3	rs9849795	0.0002786
11	rs2555141	0.0002797
9	rs4407982	0.0002818
4	rs6447636	0.0002828
6	rs597544	0.0002832
12	rs1305295	0.0002833
13	rs1438649	0.0002834
9	rs1573025	0.0002838
15	rs935549	0.0002841
2	rs700855	0.0002844
6	rs4714170	0.0002849
19	rs16966579	0.0002849
18	rs7227485	0.0002861
12	rs4238032	0.0002864
19	rs10408898	0.0002868
1	rs6425323	0.0002875
3	rs7617521	0.0002878
14	rs929328	0.0002885
16	rs2304465	0.0002892
14	rs8003892	0.0002901
20	rs2424913	0.0002903
3	rs6801517	0.0002909
10	rs9651357	0.0002911
2	rs1347093	0.000292
1	rs2032528	0.0002932
4	rs6833372	0.0002932
17	rs8081614	0.000294
13	rs9539100	0.0002945
2	rs328026	0.0002952
20	rs6112604	0.0002958
7	rs17137233	0.0003002
18	rs9952384	0.0003016
2	rs2894601	0.000306
21	rs13051865	0.0003067
8	rs2979248	0.0003078
6	rs6928079	0.0003082
7	rs41690	0.0003084
1	rs10798026	0.0003093
1	rs17124435	0.0003106
11	rs4937787	0.0003108
13	rs9541599	0.0003114
4	rs1795722	0.0003121
11	rs12798376	0.0003122
9	rs7026563	0.0003122
1	rs10913879	0.000313
12	rs1271211	0.000315
11	rs7122088	0.0003157
17	rs2304493	0.0003162
20	rs4810672	0.0003164
14	rs8003073	0.0003166
1	rs1057239	0.0003166
14	rs1886779	0.0003189
1	rs630431	0.0003195
2	rs3922799	0.0003201
17	rs9896540	0.0003217
2	rs11688290	0.0003223
3	rs7642251	0.0003231
9	rs7028770	0.0003243
9	rs12343187	0.0003243
10	rs10829186	0.0003248
7	rs2896414	0.0003253
9	rs10991298	0.0003268
7	rs13881	0.0003271
10	rs12268467	0.0003275
3	rs1383852	0.0003276
16	rs7192830	0.0003283
1	rs12561944	0.00033
19	rs2722650	0.0003302
20	rs6073119	0.0003307
15	rs1562930	0.0003314
6	rs2149150	0.0003327
3	rs6766978	0.000334
6	rs6899447	0.000338
20	rs6088033	0.0003384
14	rs202923	0.0003385
19	rs11879886	0.0003396
5	rs6594721	0.0003422
10	rs10882240	0.0003441
9	rs10125033	0.0003443
4	rs9307817	0.0003447
18	rs547629	0.0003453
1	rs4660809	0.0003455
9	rs1985591	0.0003458
14	rs2031861	0.0003461
16	rs8063732	0.0003467
17	rs2365468	0.000347
9	rs570699	0.0003476
12	rs7969238	0.000349
11	rs1791807	0.0003506
2	rs7601607	0.0003506
1	rs3761932	0.000351
8	rs4130074	0.000351
8	rs11998382	0.0003516
6	rs2504899	0.0003516
3	rs2464142	0.0003523
6	rs6936552	0.0003533
18	rs11152103	0.0003534
2	rs10206295	0.0003537
2	rs17046728	0.0003547
5	rs7719119	0.0003563
6	rs2623971	0.0003568
1	rs6691701	0.0003582
3	rs9822761	0.0003589
6	rs17349419	0.0003602
17	rs2347155	0.0003618
2	rs7566164	0.0003626
7	rs2244863	0.0003626
2	rs6733094	0.0003631
1	rs1828221	0.0003633
10	rs2145997	0.0003644
17	rs4796708	0.0003653
12	rs1798046	0.0003655
9	rs10739797	0.000367
16	rs8062220	0.0003684
6	rs9395495	0.0003697
20	rs8115182	0.0003697
14	rs11626563	0.0003704
1	rs1752394	0.0003708
6	rs10484779	0.0003724
2	rs17047868	0.0003724
15	rs745104	0.0003727
14	rs10130932	0.0003733
3	rs7652284	0.0003741
2	rs919883	0.0003742
11	rs10836653	0.0003742
4	rs2061231	0.0003744
17	rs1800309	0.0003756
4	rs4696392	0.000376
6	rs10456196	0.0003768
9	rs13287994	0.0003772
12	rs792853	0.0003815
3	rs6442214	0.0003829
7	rs38981	0.0003835
3	rs9881202	0.0003837
20	rs9875	0.0003844
1	rs10915318	0.0003846
17	rs8082389	0.0003863
7	rs3778994	0.0003864
3	rs13093879	0.0003868
9	rs10739615	0.0003875
4	rs10517844	0.0003898
17	rs9916612	0.0003901
23	rs5924735	0.0003907
10	rs2532812	0.0003908
1	rs12096645	0.0003914
5	rs6898517	0.0003917
7	rs10266755	0.0003926
15	rs548780	0.0003927
4	rs10013268	0.0003934
11	rs7936879	0.0003941
22	rs1894705	0.0003941
9	rs10988439	0.0003944
16	rs8063463	0.000395
7	rs12673992	0.0003952
5	rs10070864	0.0003953
11	rs7118965	0.0003963
5	rs17152760	0.0003964
16	rs16944472	0.0003973
10	rs16906575	0.0003975
13	rs9520546	0.0003979
3	rs6781581	0.0003988
4	rs10019569	0.0003991
16	rs2447918	0.0004013
8	rs2016465	0.0004051
11	rs905476	0.0004053
12	rs216298	0.000406
9	rs659105	0.0004065
3	rs4337653	0.0004069
17	rs3760198	0.0004072
16	rs4783043	0.0004101
21	rs1016173	0.000411
1	rs11576621	0.0004127
15	rs4780055	0.0004143
1	rs11582342	0.000415
1	rs6679393	0.0004156
7	rs41629	0.0004161
11	rs6485611	0.0004171
5	rs12515008	0.0004174
1	rs6679365	0.0004201
10	rs3125449	0.0004208
1	rs544514	0.0004212
12	rs1030120	0.0004213
8	rs4310166	0.0004213
1	rs2157588	0.0004218
4	rs12646446	0.0004231
4	rs11724023	0.0004232
8	rs7820618	0.0004233
5	rs11744638	0.0004238
5	rs1181972	0.0004251
19	rs16982912	0.0004257
14	rs7146262	0.000428
10	rs1413291	0.0004285
6	rs1934990	0.0004294
7	rs6962356	0.0004295
3	rs10511260	0.0004314
5	rs1428281	0.0004326
2	rs1508063	0.0004331
15	rs2739834	0.0004335
1	rs10914344	0.0004339
16	rs648742	0.000434
11	rs3758640	0.0004346
23	rs5925148	0.0004349
2	rs2862733	0.0004356
5	rs6880447	0.0004357
1	rs1894709	0.000436
1	rs864250	0.0004388
15	rs11634402	0.0004391
6	rs1000864	0.0004408
17	rs12451707	0.0004418
3	rs7629627	0.0004427
14	rs2371807	0.0004428
8	rs12056870	0.000444
2	rs6748996	0.0004444
20	rs4811002	0.000445
17	rs11079707	0.0004469
7	rs2160010	0.000447
7	rs1421470	0.0004473
23	rs5936520	0.0004474
10	rs284640	0.0004479
10	rs11189442	0.0004489
2	rs4673632	0.0004493
1	rs1355138	0.0004499
8	rs6996668	0.0004503
11	rs10831810	0.0004504
1	rs1057302	0.000451
17	rs753663	0.0004517
2	rs6736902	0.0004517
15	rs4526985	0.000452
23	rs5933820	0.0004523
17	rs4790454	0.0004536
16	rs330137	0.0004542
3	rs9817742	0.0004544
6	rs427037	0.0004548
5	rs37426	0.0004573
9	rs7866344	0.0004585
1	rs12126725	0.000459
20	rs11699451	0.0004604
1	rs9426392	0.0004604
20	rs6129093	0.0004616
16	rs2068766	0.0004619
10	rs12218276	0.0004638
2	rs749873	0.0004645
17	rs4491586	0.0004645
23	rs5943612	0.0004649
2	rs16843135	0.0004669
2	rs6731447	0.0004692
6	rs12206629	0.0004708
1	rs12065353	0.0004718
9	rs10981071	0.0004718
10	rs1869228	0.0004723
4	rs1458899	0.0004728
6	rs957967	0.0004733
20	rs2424908	0.0004758
22	rs5761529	0.0004771
4	rs6857169	0.0004772
2	rs17017188	0.0004795
2	rs3845788	0.0004798
3	rs9841080	0.0004803
8	rs1896201	0.0004804
2	rs6745533	0.0004816
5	rs13182150	0.0004827
20	rs6061450	0.0004832
3	rs9831263	0.0004843
8	rs7841487	0.0004853
7	rs2882494	0.0004856
4	rs1903551	0.000486
1	rs6688664	0.0004861
3	rs6810058	0.0004868
1	rs1433761	0.0004869
1	rs1766783	0.0004875
1	rs1566961	0.0004877
1	rs1569419	0.000488
7	rs2525714	0.0004884
3	rs2055315	0.0004886
11	rs4938338	0.00049
1	rs699771	0.0004915
9	rs12351052	0.0004972
15	rs12901339	0.0004975
11	rs12802285	0.0004977
8	rs13272330	0.0004982
7	rs17490715	0.0004985
11	rs1784526	0.0004986
21	rs2825341	0.0004997
