# Supplementary material for: SNP by SNP by environment interaction network of alcoholism
Source: BMC Syst Biol. 2017 Mar 14;11(Suppl 3):19. doi: 10.1186/s12918-017-0403-7 (PMC5374593; doi:10.1186/s12918-017-0403-7)
Supplement: Supplementary file 2 — Table S1. This file provides the list of SNPs with CMH test p-value < 0.0005. (XLSX 52 kb) [file 12918_2017_403_MOESM2_ESM.xlsx]

## Sheet: Interactions_Modified.txt
Supplementary Table 2: Complete list of interactions in the SNPxSNPxE model
Parent	Child	Parent	Child
Alcoholism	rs2039617	race	rs6766250
race	rs2039617	income	rs1573025
Alcoholism	rs12255122	Alcoholism	rs16966579
rs2039617	rs12255122	rs4238032	rs16966579
Alcoholism	rs8225	Alcoholism	rs4238032
rs2526919	rs8225	race	rs4238032
Alcoholism	rs2526919	Alcoholism	rs10408898
rs4949400	rs2526919	race	rs10408898
Alcoholism	rs4949400	Alcoholism	rs6425323
rs17572451	rs4949400	rs6425323	race
Alcoholism	rs17572451	Alcoholism	rs7617521
race	rs17572451	rs6425323	rs1057239
Alcoholism	rs1570989	Alcoholism	rs8003892
rs4743196	rs10818743	race	rs8003892
Alcoholism	rs4743196	Alcoholism	rs2424913
race	rs4743196	race	rs2424913
Alcoholism	rs1386449	Alcoholism	rs9651357
race	rs1386449	rs1347093	rs9651357
Alcoholism	rs6483362	Alcoholism	rs1347093
race	rs6483362	race	rs1347093
Alcoholism	rs594413	Alcoholism	rs8081614
rs1998610	rs594413	race	rs8081614
Alcoholism	rs2700586	Alcoholism	rs9539100
race	rs2700586	income	rs9539100
Alcoholism	rs2721341	Alcoholism	rs328026
rs7136989	rs2721341	race	rs328026
Alcoholism	rs7136989	Alcoholism	rs6112604
race	rs7136989	rs17137233	rs6112604
Alcoholism	rs2936032	Alcoholism	rs17137233
rs7136989	rs2936032	race	rs17137233
Alcoholism	rs3910705	Alcoholism	rs2894601
rs17017188	rs3910705	race	rs2894601
Alcoholism	rs6728076	Alcoholism	rs2979248
Alcoholism	rs10803574	rs6928079	rs2979248
race	rs10803574	Alcoholism	rs6928079
Alcoholism	rs12184642	race	rs6928079
race	rs12184642	Alcoholism	rs17124435
Alcoholism	rs6442216	rs2979248	rs17124435
race	rs6442216	Alcoholism	rs9541599
Alcoholism	rs17130397	rs17124435	rs9541599
rs6442216	rs17130397	Alcoholism	rs1795722
Alcoholism	rs6619062	rs9541599	rs1795722
rs17130397	rs6619062	Alcoholism	rs7026563
Alcoholism	rs2227198	race	rs7026563
rs6619062	rs2227198	Alcoholism	rs10913879
Alcoholism	rs12755409	Alcoholism	rs1271211
race	rs12755409	race	rs1271211
Alcoholism	rs1897339	Alcoholism	rs7122088
rs12755409	rs1897339	income	rs7122088
race	rs2828518	rs8003073	rs1886779
Alcoholism	rs16911180	Alcoholism	rs9896540
rs2828518	rs16911180	race	rs9896540
Alcoholism	rs11583322	Alcoholism	rs7028770
rs16911180	rs11583322	income	rs7028770
Alcoholism	rs2290650	Alcoholism	rs12343187
race	rs2290650	race	rs12343187
Alcoholism	rs34146665	Alcoholism	rs10829186
income	rs34146665	race	rs10829186
Alcoholism	rs4312267	Alcoholism	rs2896414
income	rs4312267	rs10829186	rs2896414
Alcoholism	rs17479823	Alcoholism	rs12268467
race	rs17479823	rs2896414	rs12268467
Alcoholism	rs1383780	Alcoholism	rs7192830
race	rs1383780	race	rs7192830
Alcoholism	rs2301453	Alcoholism	rs2722650
rs1383780	rs2301453	race	rs2722650
Alcoholism	rs6780133	Alcoholism	rs6073119
Alcoholism	rs647441	Alcoholism	rs6088033
race	rs647441	rs6766978	rs6088033
Alcoholism	rs7836119	Alcoholism	rs202923
income	rs7836119	rs11879886	rs202923
Alcoholism	rs2357041	Alcoholism	rs11879886
race	rs2357041	race	rs11879886
Alcoholism	rs10137082	Alcoholism	rs10882240
race	rs10137082	race	rs10882240
Alcoholism	rs7223813	Alcoholism	rs9307817
rs2365468	rs7223813	race	rs9307817
Alcoholism	rs2210980	Alcoholism	rs547629
rs35873010	rs2210980	rs9307817	rs547629
Alcoholism	rs11004384	Alcoholism	rs4660809
rs2210980	rs11004384	race	rs4660809
Alcoholism	rs10224675	Alcoholism	rs8063732
rs11004384	rs10224675	race	rs8063732
Alcoholism	rs9882028	Alcoholism	rs2365468
rs10224675	rs9882028	race	rs2365468
Alcoholism	rs11142845	Alcoholism	rs570699
rs302665	rs11142845	race	rs570699
Alcoholism	rs302665	Alcoholism	rs7969238
rs10164267	rs302665	rs1791807	rs7969238
Alcoholism	rs2486256	Alcoholism	rs1791807
rs10164267	rs2486256	rs3761932	rs1791807
Alcoholism	rs10164267	Alcoholism	rs3761932
race	rs10164267	race	rs3761932
Alcoholism	rs11061622	Alcoholism	rs4130074
race	rs11061622	race	rs4130074
Alcoholism	rs4866655	Alcoholism	rs11998382
race	rs4866655	race	rs11998382
Alcoholism	rs2050226	Alcoholism	rs2504899
race	rs2050226	race	rs2504899
Alcoholism	rs7035064	Alcoholism	rs6936552
race	rs7035064	race	rs6936552
Alcoholism	rs893218	Alcoholism	rs11152103
race	rs893218	income	rs11152103
Alcoholism	rs10818743	Alcoholism	rs17046728
Alcoholism	rs2498437	rs7719119	rs17046728
income	rs2498437	Alcoholism	rs7719119
Alcoholism	rs1869324	race	rs7719119
rs6728076	rs10190178	Alcoholism	rs2623971
Alcoholism	rs13215765	race	rs2623971
race	rs13215765	Alcoholism	rs6691701
Alcoholism	rs10190178	race	rs6691701
Alcoholism	rs7757187	Alcoholism	rs9822761
rs17111260	rs7757187	income	rs9822761
Alcoholism	rs17111260	Alcoholism	rs7566164
rs12255122	rs17111260	race	rs7566164
Alcoholism	rs11259056	Alcoholism	rs6733094
rs17111260	rs11259056	race	rs6733094
Alcoholism	rs1998610	Alcoholism	rs1828221
race	rs1998610	income	rs1828221
Alcoholism	rs6798863	Alcoholism	rs2145997
rs1998610	rs6798863	income	rs2145997
Alcoholism	rs7635405	Alcoholism	rs1798046
race	rs7635405	income	rs1798046
Alcoholism	rs2035663	Alcoholism	rs10739797
rs11978741	rs2035663	rs9395495	rs10739797
Alcoholism	rs9302534	Alcoholism	rs8062220
rs11978741	rs9302534	rs9395495	rs8062220
Alcoholism	rs6766250	Alcoholism	rs9395495
Alcoholism	rs11978741	race	rs9395495
race	rs11978741	Alcoholism	rs1752394
Alcoholism	rs1098646	race	rs1752394
race	rs1098646	Alcoholism	rs10484779
Alcoholism	rs17332162	rs17047868	rs10484779
rs1098646	rs17332162	Alcoholism	rs17047868
Alcoholism	rs3803061	race	rs17047868
rs4238032	rs3803061	Alcoholism	rs745104
Alcoholism	rs9291928	income	rs745104
race	rs9291928	Alcoholism	rs10130932
Alcoholism	rs10894628	race	rs10130932
race	rs10894628	Alcoholism	rs7652284
Alcoholism	rs7683508	race	rs7652284
rs10894628	rs7683508	Alcoholism	rs919883
Alcoholism	rs411261	race	rs919883
rs2699995	rs411261	Alcoholism	rs2061231
Alcoholism	rs4821670	rs1800309	rs2061231
rs411261	rs4821670	Alcoholism	rs1800309
Alcoholism	rs2699995	race	rs1800309
rs10894628	rs2699995	Alcoholism	rs4696392
Alcoholism	rs1744519	rs2061231	rs4696392
rs13215765	rs1744519	Alcoholism	rs13287994
Alcoholism	rs9402089	race	rs13287994
rs10894628	rs9402089	Alcoholism	rs792853
Alcoholism	rs174006	rs13287994	rs792853
rs1181972	rs174006	Alcoholism	rs6442214
Alcoholism	rs4615888	race	rs6442214
race	rs4615888	Alcoholism	rs38981
Alcoholism	rs6933676	rs1421470	rs38981
Alcoholism	rs6683781	Alcoholism	rs10915318
race	rs6683781	race	rs10915318
Alcoholism	rs17142876	Alcoholism	rs8082389
race	rs17142876	race	rs8082389
Alcoholism	rs12528857	Alcoholism	rs3778994
race	rs12528857	race	rs3778994
Alcoholism	rs433303	Alcoholism	rs13093879
race	rs433303	income	rs13093879
Alcoholism	rs1360679	Alcoholism	rs10517844
race	rs1360679	race	rs10517844
Alcoholism	rs2611215	Alcoholism	rs9916612
rs1360679	rs2611215	race	rs9916612
Alcoholism	rs4675317	Alcoholism	rs2532812
race	rs4675317	race	rs2532812
Alcoholism	rs1004165	Alcoholism	rs12096645
rs4811713	rs1004165	race	rs12096645
Alcoholism	rs4811713	Alcoholism	rs548780
race	rs4811713	rs10988439	rs548780
Alcoholism	rs11607363	Alcoholism	rs10013268
rs4811713	rs11607363	rs10988439	rs10013268
Alcoholism	rs999516	Alcoholism	rs1894705
rs4811713	rs999516	rs10070864	rs1894705
Alcoholism	rs930076	Alcoholism	rs10988439
race	rs930076	rs17152760	rs10988439
Alcoholism	rs11006280	Alcoholism	rs8063463
race	rs11006280	rs10070864	rs8063463
Alcoholism	rs10509705	Alcoholism	rs10070864
income	rs10509705	rs7118965	rs10070864
Alcoholism	rs432569	Alcoholism	rs7118965
race	rs432569	rs11602925	rs7118965
Alcoholism	rs1955152	Alcoholism	rs17152760
race	rs1955152	rs2447918	rs17152760
Alcoholism	rs6749316	Alcoholism	rs16944472
race	rs6749316	rs6781581	rs16944472
Alcoholism	rs4689307	Alcoholism	rs16906575
race	rs4689307	rs17152760	rs16906575
Alcoholism	rs9672254	Alcoholism	rs9520546
income	rs9672254	rs2447918	rs9520546
Alcoholism	rs11857349	Alcoholism	rs6781581
race	rs11857349	rs2447918	rs6781581
Alcoholism	rs10965400	Alcoholism	rs10019569
race	rs10965400	rs10070864	rs10019569
Alcoholism	rs11629808	Alcoholism	rs2447918
race	rs11629808	race	rs2447918
Alcoholism	rs9947485	Alcoholism	rs2016465
race	rs9947485	rs10019569	rs2016465
Alcoholism	rs10484210	Alcoholism	rs905476
rs10130932	rs10484210	rs2016465	rs905476
Alcoholism	rs35873010	Alcoholism	rs216298
race	rs35873010	rs905476	rs216298
Alcoholism	rs17028719	Alcoholism	rs659105
income	rs17028719	rs648742	rs659105
Alcoholism	rs13402895	Alcoholism	rs3760198
race	rs13402895	rs4312267	rs3760198
Alcoholism	rs8018	Alcoholism	rs4783043
race	rs8018	race	rs4783043
Alcoholism	rs9379120	Alcoholism	rs1016173
race	rs9379120	income	rs1016173
Alcoholism	rs1458866	Alcoholism	rs4780055
income	rs1458866	race	rs4780055
Alcoholism	rs7294678	Alcoholism	rs6485611
race	rs7294678	race	rs6485611
Alcoholism	rs1456095	Alcoholism	rs12515008
race	rs1456095	race	rs12515008
Alcoholism	rs4786033	Alcoholism	rs1030120
race	rs4786033	race	rs1030120
Alcoholism	rs10802023	Alcoholism	rs4310166
race	rs10802023	income	rs4310166
Alcoholism	rs11602925	Alcoholism	rs12646446
race	rs11602925	race	rs12646446
Alcoholism	rs4382897	Alcoholism	rs7820618
race	rs4382897	rs8057717	rs7820618
Alcoholism	rs7095121	Alcoholism	rs11744638
race	rs7095121	race	rs11744638
Alcoholism	rs10851011	Alcoholism	rs1181972
rs7095121	rs10851011	race	rs1181972
Alcoholism	rs1370911	Alcoholism	rs16982912
rs10851011	rs1370911	race	rs16982912
Alcoholism	rs17083486	Alcoholism	rs7146262
race	rs17083486	income	rs7146262
Alcoholism	rs3922490	Alcoholism	rs1934990
rs17083486	rs3922490	rs6962356	rs1934990
Alcoholism	rs7690296	Alcoholism	rs6962356
race	rs7690296	rs10511260	rs6962356
Alcoholism	rs7562411	Alcoholism	rs10511260
race	rs7562411	race	rs10511260
Alcoholism	rs7303345	Alcoholism	rs1428281
race	rs7303345	race	rs1428281
Alcoholism	rs4858867	Alcoholism	rs2739834
rs7303345	rs4858867	race	rs2739834
Alcoholism	rs10126008	Alcoholism	rs648742
rs6874263	rs10126008	race	rs648742
Alcoholism	rs6874263	Alcoholism	rs3758640
race	rs6874263	race	rs3758640
Alcoholism	rs7622037	Alcoholism	rs5925148
race	rs7622037	race	rs5925148
Alcoholism	rs4916263	Alcoholism	rs2862733
race	rs4916263	rs12056870	rs2862733
Alcoholism	rs6139415	Alcoholism	rs6880447
income	rs6139415	rs864250	rs6880447
Alcoholism	rs6103672	Alcoholism	rs864250
rs2838986	rs6103672	rs2371807	rs864250
Alcoholism	rs2838986	Alcoholism	rs1000864
race	rs2838986	race	rs1000864
Alcoholism	rs10764366	Alcoholism	rs2371807
rs2838986	rs10764366	race	rs2371807
Alcoholism	rs2964100	Alcoholism	rs12056870
race	rs2964100	Alcoholism	rs4811002
Alcoholism	rs2222490	rs1000864	rs4811002
race	rs2222490	Alcoholism	rs1421470
Alcoholism	rs2077218	rs864250	rs1421470
race	rs2077218	Alcoholism	rs5936520
Alcoholism	rs2836630	rs1421470	rs5936520
race	rs2836630	Alcoholism	rs284640
Alcoholism	rs10431397	race	rs284640
race	rs10431397	Alcoholism	rs11189442
Alcoholism	rs5931118	child_hm	rs11189442
race	rs5931118	Alcoholism	rs4673632
Alcoholism	rs7782412	race	rs4673632
race	rs7782412	Alcoholism	rs6996668
Alcoholism	rs8057717	rs4673632	rs6996668
race	rs8057717	Alcoholism	rs10831810
Alcoholism	rs2296153	race	rs10831810
race	rs2296153	Alcoholism	rs6736902
Alcoholism	rs1474747	race	rs6736902
rs2296153	rs1474747	Alcoholism	rs5933820
Alcoholism	rs10477391	race	rs5933820
race	rs10477391	Alcoholism	rs4790454
Alcoholism	rs2527188	race	rs4790454
income	rs2527188	Alcoholism	rs330137
Alcoholism	rs1239905	Alcoholism	rs9817742
race	rs1239905	race	rs9817742
Alcoholism	rs10733333	Alcoholism	rs427037
rs1512852	rs10733333	income	rs427037
Alcoholism	rs1512852	Alcoholism	rs11699451
rs1239905	rs1512852	race	rs11699451
Alcoholism	rs9961609	Alcoholism	rs9426392
rs1512852	rs9961609	race	rs9426392
Alcoholism	rs726739	Alcoholism	rs6129093
income	rs726739	race	rs6129093
Alcoholism	rs8102455	Alcoholism	rs2068766
race	rs8102455	race	rs2068766
Alcoholism	rs10876740	Alcoholism	rs12218276
income	rs10876740	race	rs12218276
Alcoholism	rs13038306	Alcoholism	rs749873
income	rs13038306	income	rs749873
Alcoholism	rs9365641	Alcoholism	rs5943612
rs6833014	rs9365641	race	rs5943612
Alcoholism	rs4886706	Alcoholism	rs16843135
Alcoholism	rs8058903	rs6731447	rs16843135
race	rs8058903	Alcoholism	rs6731447
Alcoholism	rs35889789	race	rs6731447
rs2087708	rs35889789	Alcoholism	rs12206629
Alcoholism	rs2087708	rs16843135	rs12206629
Alcoholism	rs11047951	Alcoholism	rs12065353
rs11064111	rs11047951	rs10981071	rs12065353
Alcoholism	rs11064111	Alcoholism	rs10981071
rs2087708	rs11064111	race	rs10981071
Alcoholism	rs1179620	Alcoholism	rs1869228
rs9294331	rs1179620	income	rs1869228
Alcoholism	rs9294331	Alcoholism	rs1458899
rs11064111	rs9294331	race	rs1458899
Alcoholism	rs6833014	Alcoholism	rs2424908
rs9294331	rs6833014	race	rs2424908
Alcoholism	rs12765160	Alcoholism	rs6857169
race	rs12765160	race	rs6857169
Alcoholism	rs11953659	Alcoholism	rs17017188
race	rs11953659	race	rs17017188
Alcoholism	rs3739526	Alcoholism	rs3845788
race	rs3739526	race	rs3845788
Alcoholism	rs1556152	Alcoholism	rs1896201
race	rs1556152	race	rs1896201
Alcoholism	rs9981696	Alcoholism	rs6745533
race	rs9981696	race	rs6745533
Alcoholism	rs1515595	Alcoholism	rs13182150
income	rs1515595	race	rs13182150
Alcoholism	rs8033552	Alcoholism	rs6061450
race	rs8033552	race	rs6061450
Alcoholism	rs9823267	Alcoholism	rs7841487
income	rs9823267	income	rs7841487
Alcoholism	rs2286453	Alcoholism	rs2882494
race	rs2286453	race	rs2882494
Alcoholism	rs517770	Alcoholism	rs1903551
rs2286453	rs517770	rs2882494	rs1903551
Alcoholism	rs11747930	Alcoholism	rs1766783
race	rs11747930	race	rs1766783
Alcoholism	rs10840427	Alcoholism	rs1569419
race	rs10840427	race	rs1569419
Alcoholism	rs2339853	Alcoholism	rs2055315
race	rs2339853	sex	rs2055315
Alcoholism	rs2938279	Alcoholism	rs4938338
rs10514959	rs2938279	sex	rs4938338
Alcoholism	rs10514959	Alcoholism	rs699771
race	rs10514959	sex	rs699771
Alcoholism	rs4889169	Alcoholism	rs12351052
race	rs4889169	sex	rs12351052
Alcoholism	rs452223	Alcoholism	rs12901339
race	rs452223	race	rs12901339
Alcoholism	rs925079	Alcoholism	rs12802285
income	rs925079	sex	rs12802285
Alcoholism	rs2274625	Alcoholism	rs13272330
race	rs2274625	rs12802285	rs13272330
Alcoholism	rs12662218	Alcoholism	rs17490715
race	rs12662218	race	rs17490715
Alcoholism	rs12906197	Alcoholism	rs1784526
race	rs12906197	race	rs1784526
Alcoholism	rs314137	Alcoholism	rs2825341
race	rs314137	race	rs2825341
Alcoholism	rs9652393	Alcoholism	sex
rs314137	rs9652393	rs5931118	sex
Alcoholism	rs10903680	Alcoholism	age_int
rs12026494	rs10903680	child_hm	age_int
Alcoholism	rs12026494	Alcoholism	height
rs9652393	rs12026494	sex	height
Alcoholism	rs516321	Alcoholism	weight
rs12026494	rs516321	height	weight
Alcoholism	rs9583352	Alcoholism	rel_serv
rs6847734	rs9583352	rs11602925	rel_serv
Alcoholism	rs7717984	Alcoholism	trauma_sexual
rs6847734	rs7717984	sex	trauma_sexual
Alcoholism	rs3825219	Alcoholism	trauma_non_assault
rs6847734	rs3825219	trauma_physical	trauma_non_assault
Alcoholism	rs6847734	Alcoholism	income
rs2555141	rs6847734	race	income
Alcoholism	rs9849795	Alcoholism	trauma_physical
rs6847734	rs9849795	rs6766250	ch_neglt
Alcoholism	rs2555141	ch_physab	trauma_physical
race	rs2555141	Alcoholism	ch_sexab
Alcoholism	rs597544	trauma_sexual	ch_sexab
race	rs597544	Alcoholism	ch_neglt
Alcoholism	rs1305295	Alcoholism	ed_cat
race	rs1305295	income	ed_cat
Alcoholism	rs1573025	Alcoholism	child_hm
Alcoholism	race	race	child_hm
Alcoholism	rs8065843	Alcoholism	rs2304493
rs10957495	rs8065843	rs4810672	rs2304493
Alcoholism	rs1567230	Alcoholism	rs4810672
rs1897339	rs1567230	rs8003073	rs4810672
Alcoholism	rs10957495	Alcoholism	rs8003073
rs1567230	rs10957495	Alcoholism	rs1057239
Alcoholism	rs2828518	Alcoholism	rs1886779
race	rs6780133	race	rs6073119
Alcoholism	rs430353	Alcoholism	rs1562930
rs433303	rs430353	rs4780055	rs1562930
Alcoholism	rs12464563	Alcoholism	rs2149150
income	rs12464563	race	rs2149150
Alcoholism	rs901146	Alcoholism	rs6766978
race	rs901146	rs11879886	rs6766978
		Alcoholism	ch_physab
